# Supplementary material for: A Five-Biomarker IHC-Based Signature Predicting Outcome in Breast Cancer Patients Following Adjuvant Anthracycline-Based Chemotherapy
Source: Cancers (Basel). 2026 Mar 27;18(7):1092. doi: 10.3390/cancers18071092 (PMC13071981; doi:10.3390/cancers18071092)
Supplement: Supplementary file 1 [file cancers-18-01092-s001.zip]

Archive with 1 entries (1 files):
- cancers-4201204-supplementary.pdf
